# Supplementary material for: Pterostilbene Sensitizes Cisplatin-Resistant Human Bladder Cancer Cells with Oncogenic HRAS
Source: Cancers (Basel). 2020 Oct 6;12(10):2869. doi: 10.3390/cancers12102869 (PMC7650649; doi:10.3390/cancers12102869)
Supplement: Supplementary file 1 [file cancers-12-02869-s001.zip]

Archive with 2 entries (2 files):
- cancers-920015-Figure S1-S8.pdf
- Figure. S9_Uncropped blots.pdf
